# Supplementary material for: CellPyAbility: automated image analysis for high-throughput dose-response screening
Source: Bioinformatics. 2026 Jul 11;42(7):btag513. doi: 10.1093/bioinformatics/btag513 (PMC13401477; doi:10.1093/bioinformatics/btag513)
Supplement: btag513_Supplementary_Data [file btag513_supplementary_data.zip]

Archive with 4 entries (4 files):
- supplementaryTable1.xlsx
- CellPyAbility_Bioinformatics_SuppFig1.png
- CellPyAbility_SI.docx
- supplementaryScript1.py
