# Supplementary material for: CellPyAbility: automated image analysis for high-throughput dose-response screening
Source: Bioinformatics. 2026 Jul 11;42(7):btag513. doi: 10.1093/bioinformatics/btag513 (PMC13401477; doi:10.1093/bioinformatics/btag513)
Supplement: btag513_Supplementary_Data [file btag513_supplementary_data.zip › supplementaryTable1.xlsx]

## Sheet: supplementaryTable1
cell line	drug	TP	FP	FN	precision	recall
HCT116	mitomycin C	148	3	12	0.9801	0.925
HCT116	mitomycin C	162	4	16	0.9759	0.9101
HCT116 BRCA2-/-	mitomycin C	53	3	7	0.9464	0.8833
HCT116 BRCA2-/-	mitomycin C	6	0	0	1	1
HCT116	mitomycin C	26	2	5	0.9286	0.8387
LN229 Cas9	JH292	146	1	11	0.9932	0.9299
LN229 Cas9	JH292	136	2	10	0.9855	0.9315
LN229 Cas9	JH843	153	2	9	0.9871	0.9444
LN229 Cas9	JH843	113	0	5	1	0.9576
LN229 Cas9	JH292	58	1	13	0.9831	0.8169
U2OS TRIPZ shBRCA2	talazoparib	179	3	9	0.9835	0.9521
U2OS TRIPZ shBRCA2 + dox	talazoparib	94	1	6	0.9895	0.94
U2OS TRIPZ shBRCA2 + dox	talazoparib	32	0	6	1	0.8421
U2OS TRIPZ shBRCA2	talazoparib	45	0	0	1	1
U2OS TRIPZ shBRCA2	talazoparib	2	0	2	1	0.5
total		1353	22	111	0.984	0.924
