# Supplementary material for: CellPyAbility: automated image analysis for high-throughput dose-response screening
Source: Bioinformatics. 2026 Jul 11;42(7):btag513. doi: 10.1093/bioinformatics/btag513 (PMC13401477; doi:10.1093/bioinformatics/btag513)
Supplement: btag513_Supplementary_Data [file btag513_supplementary_data.zip › supplementaryScript1.py]

"""
The purpose of this script is to estimate the cost of 
CellTiter-Glo, WST-1, and our nuclei-based methods.
"""
# CellTiter-Glo 2.0 from Promega (G9243)
ctg_tests = 5000 # 500 mL
ctg_cost = 2480 # 500 mL
ctg_ppt = ctg_cost / ctg_tests # cost per test (well)
ctg_ppp = [ctg_ppt * 60, ctg_ppt * 96] # cost per 96-well plate (with and without outer wells)
print(f'CellTiter-Glo 2.0 costs {ctg_ppp[0]} to {ctg_ppp[1]} USD per plate')

# WST-1 from Millipore Sigma (11644807001)
wst_tests = 2500 # 25 mL
wst_cost = 683 # 25 mL
wst_ppt = wst_cost / wst_tests
wst_ppp = [wst_ppt * 60, wst_ppt * 96]
print(f'WST-1 costs {wst_ppp[0]} to {wst_ppp[1]} USD per plate')

# GDA cost
## formaldehyde from MilliporeSigma (8187085000)
fa_tests = 125000 / 0.1 # 5000 mL 37% -> 50000 mL 3.7%, 40 uL per well
fa_cost = 125
fa_ppt = fa_cost / fa_tests
fa_ppp = [fa_ppt * 60, fa_ppt * 96]
print(f'Formaldehyde costs {fa_ppp[0]} to {fa_ppp[1]} USD per plate')

## Hoechst 33342 from ThermoFisher (H1399)
hoechst_tests = 200000 # 100 mg, 10 mg/mL, 1000x, 50 uL per well
hoechst_cost = 110 # 100 mg
hoechst_ppt = hoechst_cost / hoechst_tests 
hoechst_ppp = [hoechst_ppt * 60, hoechst_ppt * 96]
print(f'Hoechst costs {hoechst_ppp[0]} to {hoechst_ppp[1]} USD per plate')

## DPBS from ThermoFisher (14190250)
dpbs_tests = 26000 # DPBS used for FA and Hoechst dilution, washing, imaging
dpbs_cost = 264 # 10 x 500 mL
dpbs_ppt = dpbs_cost / dpbs_tests
dpbs_ppp = [dpbs_ppt * 60, dpbs_ppt * 96]
print(f'DPBS costs {dpbs_ppp[0]} to {dpbs_ppp[1]} USD per plate')

## Total GDA cost
print(f'GDAs cost {fa_ppp[0] + hoechst_ppp[0] + dpbs_ppp[0]} to {fa_ppp[1] + hoechst_ppp[1] + dpbs_ppp[1]} USD per plate')
